# Supplementary material for: Lysimachia yulongensis (Primulaceae), a new species in Lysimachia sect. Pumilae from Yunnan, China
Source: PhytoKeys. 2026 Feb 2;270:155–64. doi: 10.3897/phytokeys.270.177773 (PMC12887583; doi:10.3897/phytokeys.270.177773)
Supplement: XML Treatment for Lysimachia yulongensis [file phytokeys.270.177773-treatment1.xml]

<!DOCTYPE tp:taxon-treatment
  PUBLIC "-//TaxonX//DTD Taxonomic Treatment Publishing DTD v0 20100105//EN" "tax-treatment-NSO.dtd">
<tp:taxon-treatment xmlns:tp="http://www.plazi.org/taxpub"><tp:treatment-meta><kwd-group><label>Taxon classification</label><kwd>
              <named-content content-type="kingdom">Plantae</named-content>
            </kwd><kwd>
              <named-content content-type="order">Ericales</named-content>
            </kwd><kwd>
              <named-content content-type="family">Primulaceae</named-content>
            </kwd></kwd-group><mixed-citation publication-type="journal"><person-group><name><surname>Sheng</surname><given-names>Ming-yun</given-names></name><name><surname>Yang</surname><given-names>Wu-hai</given-names></name><name><surname>Shuai</surname><given-names>Tian</given-names></name><name><surname>Chen</surname><given-names>Yu-fan</given-names></name><name><surname>Yin</surname><given-names>Li-juan</given-names></name><name><surname>Wu</surname><given-names>Zhi-kun</given-names></name></person-group><article-title><italic><tp:taxon-name><tp:taxon-name-part taxon-name-part-type="genus" reg="Lysimachia">Lysimachia</tp:taxon-name-part> <tp:taxon-name-part taxon-name-part-type="species" reg="yulongensis">yulongensis</tp:taxon-name-part></tp:taxon-name></italic> (<tp:taxon-name><tp:taxon-name-part taxon-name-part-type="family" reg="Primulaceae">Primulaceae</tp:taxon-name-part></tp:taxon-name>), a new species in <italic><tp:taxon-name><tp:taxon-name-part taxon-name-part-type="genus" reg="Lysimachia">Lysimachia</tp:taxon-name-part></tp:taxon-name></italic> sect. <italic>Pumilae</italic> from Yunnan, China</article-title><source>PhytoKeys</source><day>02</day><month>02</month><year>2026</year><volume>270</volume><fpage>155</fpage><lpage>164</lpage><pub-id pub-id-type="doi">10.3897/phytokeys.270.177773</pub-id></mixed-citation></tp:treatment-meta><tp:nomenclature><tp:taxon-name><object-id xmlns:xlink="http://www.w3.org/1999/xlink" content-type="arpha" xlink:type="simple">384BC4C0-B6CD-5864-9D77-CCA1CF6D1A08</object-id>
                		<tp:taxon-name-part taxon-name-part-type="genus" reg="Lysimachia">Lysimachia</tp:taxon-name-part> <tp:taxon-name-part taxon-name-part-type="species" reg="yulongensis">yulongensis</tp:taxon-name-part>
                	
                		<object-id xmlns:xlink="http://www.w3.org/1999/xlink" content-type="ipni" xlink:type="simple">urn:lsid:ipni.org:names:77376163-1</object-id>
                	</tp:taxon-name><tp:taxon-authority>Z.K.Wu &amp; Ming Y.Sheng</tp:taxon-authority><tp:taxon-status xmlns:xlink="http://www.w3.org/1999/xlink" xlink:type="simple">sp. nov.</tp:taxon-status><xref ref-type="fig" rid="F1">Figs 1</xref><xref ref-type="fig" rid="F2">, 2</xref><xref ref-type="fig" rid="F3">, 3</xref></tp:nomenclature><tp:treatment-sec sec-type="Diagnosis"><title>Diagnosis.</title><p>The new species exhibits a floral morphology similar to that of <italic><tp:taxon-name><tp:taxon-name-part taxon-name-part-type="genus" reg="Lysimachia">Lysimachia</tp:taxon-name-part> <tp:taxon-name-part taxon-name-part-type="species" reg="prolifera">prolifera</tp:taxon-name-part></tp:taxon-name></italic> and <italic><tp:taxon-name><tp:taxon-name-part taxon-name-part-type="genus" reg="Lysimachia">L.</tp:taxon-name-part> <tp:taxon-name-part taxon-name-part-type="species" reg="pumila">pumila</tp:taxon-name-part></tp:taxon-name></italic>, characterised by dwarf plants with creeping or nearly erect habits, few flowers clustered at the stem apex or solitary in leaf axils, lanceolate sepals, elliptical and dorsifixed anthers. However, it can be distinguished from these two species by several morphological features: a strongly stoloniferous growth habit, with creeping stems serving a vegetative function as stolon and terminating in a leaf rosette during fruiting; narrowly elliptic to oblanceolate or spatulate leaves; and flowers solitary in leaf axils along obliquely ascending stems.</p><fig id="F1" position="float" orientation="portrait"><object-id xmlns:xlink="http://www.w3.org/1999/xlink" content-type="doi" xlink:type="simple">10.3897/phytokeys.270.177773.figure1</object-id><object-id xmlns:xlink="http://www.w3.org/1999/xlink" content-type="arpha" xlink:type="simple">5BB2883B-1A91-5292-9388-055C51F97FA4</object-id><label>Figure 1.</label><caption><p><italic><tp:taxon-name><tp:taxon-name-part taxon-name-part-type="genus" reg="Lysimachia">Lysimachia</tp:taxon-name-part> <tp:taxon-name-part taxon-name-part-type="species" reg="yulongensis">yulongensis</tp:taxon-name-part></tp:taxon-name></italic> sp. nov. <bold>A, B</bold>. Habitat; <bold>C, D</bold>. Habit during flowering; <bold>E</bold>. Habit during fruiting with stolons; <bold>F</bold>. Leaves, the left three: lower surface, the right three: upper surface; <bold>G</bold>. Flower with calyx; <bold>H</bold>. Dissected corolla showing anthers and stigmas; <bold>I</bold>. Young fruits. Photographed by Zhikun Wu.</p></caption><graphic xmlns:xlink="http://www.w3.org/1999/xlink" xlink:href="phytokeys-270-155_article-177773__-g001.jpg" id="oo_1525316.jpg" position="float" orientation="portrait" xlink:type="simple"><uri content-type="original_file" xlink:type="simple">https://binary.pensoft.net/fig/1525316</uri></graphic></fig><fig id="F2" position="float" orientation="portrait"><object-id xmlns:xlink="http://www.w3.org/1999/xlink" content-type="doi" xlink:type="simple">10.3897/phytokeys.270.177773.figure2</object-id><object-id xmlns:xlink="http://www.w3.org/1999/xlink" content-type="arpha" xlink:type="simple">D9AC20E0-9A9C-5B60-8F9C-3C10044689F2</object-id><label>Figure 2.</label><caption><p><italic><tp:taxon-name><tp:taxon-name-part taxon-name-part-type="genus" reg="Lysimachia">Lysimachia</tp:taxon-name-part> <tp:taxon-name-part taxon-name-part-type="species" reg="yulongensis">yulongensis</tp:taxon-name-part></tp:taxon-name></italic> sp. nov. <bold>A</bold>. Flowering habit; <bold>B</bold>. Fruiting habit with stolons; <bold>C</bold>. Dissected corolla; <bold>D</bold>. Flower; <bold>E</bold>. Fruit. Drawn by Ms. Xiangli Wu.</p></caption><graphic xmlns:xlink="http://www.w3.org/1999/xlink" xlink:href="phytokeys-270-155_article-177773__-g002.jpg" id="oo_1525317.jpg" position="float" orientation="portrait" xlink:type="simple"><uri content-type="original_file" xlink:type="simple">https://binary.pensoft.net/fig/1525317</uri></graphic></fig><fig id="F3" position="float" orientation="portrait"><object-id xmlns:xlink="http://www.w3.org/1999/xlink" content-type="doi" xlink:type="simple">10.3897/phytokeys.270.177773.figure3</object-id><object-id xmlns:xlink="http://www.w3.org/1999/xlink" content-type="arpha" xlink:type="simple">29A97033-2FAE-5CC2-B1F9-4560384CA409</object-id><label>Figure 3.</label><caption><p><italic><tp:taxon-name><tp:taxon-name-part taxon-name-part-type="genus" reg="Lysimachia">Lysimachia</tp:taxon-name-part> <tp:taxon-name-part taxon-name-part-type="species" reg="yulongensis">yulongensis</tp:taxon-name-part></tp:taxon-name></italic> and two morphologically similar taxa. <bold>A</bold>. Holotype of <italic><tp:taxon-name><tp:taxon-name-part taxon-name-part-type="genus" reg="Lysimachia">L.</tp:taxon-name-part> <tp:taxon-name-part taxon-name-part-type="species" reg="yulongensis">yulongensis</tp:taxon-name-part></tp:taxon-name></italic> (<italic>ZKWU 2024146</italic>); <bold>B</bold>. Isotype of <italic><tp:taxon-name><tp:taxon-name-part taxon-name-part-type="genus" reg="Lysimachia">L.</tp:taxon-name-part> <tp:taxon-name-part taxon-name-part-type="species" reg="prolifera">prolifera</tp:taxon-name-part></tp:taxon-name></italic> (J. D. Hooker 8, E, specimen number E00062011); <bold>C</bold>. Holotype of <italic><tp:taxon-name><tp:taxon-name-part taxon-name-part-type="genus" reg="Lysimachia">L.</tp:taxon-name-part> <tp:taxon-name-part taxon-name-part-type="species" reg="pumila">pumila</tp:taxon-name-part></tp:taxon-name></italic> (P. J. M. Delavay 1091, NY, specimen number 00329494); <bold>D</bold>. <italic><tp:taxon-name><tp:taxon-name-part taxon-name-part-type="genus" reg="Lysimachia">L.</tp:taxon-name-part> <tp:taxon-name-part taxon-name-part-type="species" reg="yulongensis">yulongensis</tp:taxon-name-part></tp:taxon-name></italic>; <bold>E</bold>. <italic><tp:taxon-name><tp:taxon-name-part taxon-name-part-type="genus" reg="Lysimachia">L.</tp:taxon-name-part> <tp:taxon-name-part taxon-name-part-type="species" reg="prolifera">prolifera</tp:taxon-name-part></tp:taxon-name></italic>; <bold>F</bold>. <italic><tp:taxon-name><tp:taxon-name-part taxon-name-part-type="genus" reg="Lysimachia">L.</tp:taxon-name-part> <tp:taxon-name-part taxon-name-part-type="species" reg="pumila">pumila</tp:taxon-name-part></tp:taxon-name></italic>; <bold>D–F</bold>. Photographed by Zhikun Wu.</p></caption><graphic xmlns:xlink="http://www.w3.org/1999/xlink" xlink:href="phytokeys-270-155_article-177773__-g003.jpg" id="oo_1525318.jpg" position="float" orientation="portrait" xlink:type="simple"><uri content-type="original_file" xlink:type="simple">https://binary.pensoft.net/fig/1525318</uri></graphic></fig></tp:treatment-sec><tp:treatment-sec sec-type="Type"><title>Type.</title><p>China • Yunnan: Lijiang, Yulong County, Baisha Town, Yulong Snow Mountain; <named-content xmlns:xlink="http://www.w3.org/1999/xlink" content-type="dwc:verbatimCoordinates" xlink:type="simple">26°57'N, 102°13'E</named-content>, 3100 m alt., 1 August 2024 (fr., fl.) <italic>Zhikun Wu ZKWU 2024146</italic> (holotype: KUN!; isotype: KUN!).</p></tp:treatment-sec><tp:treatment-sec sec-type="Description"><title>Description.</title><p>A robust perennial herb, dwarf, efarinose, sparsely glandular, entirely glabrous. Rhizomes short, with numerous fibrous roots. <bold><italic>Stems</italic></bold> creeping, 10–20 cm long, usually much-branched from base, elongated, producing adventitious roots from apical nodes during fruiting for propagation. <bold><italic>Leaves</italic></bold> alternate, subsucculent, narrowly elliptic to oblanceolate or spatulate, 0.6–2.1 cm long (including petiole), 0.3–0.6 cm wide, apex obtuse to rounded, base attenuate into a winged petiole; petiole 0.2–0.7 cm long, ca. 1/3 as long as leaf blade; adaxial surface puberulent, abaxial surface sparsely covered with dark purple or black glands. <bold><italic>Flowers</italic></bold> solitary in leaf axils, obliquely ascending at anthesis, 5–20 flowers per plant; pedicel 0.5–2.5 cm long, longer than leaves, gradually shorter towards stem apex. <bold><italic>Calyx</italic></bold> lobes narrowly lanceolate, ca. 3 mm long, margins hyaline, abaxially sparsely dotted with dark purple or black glands. <bold><italic>Corolla</italic></bold> white to pale pink, campanulate, 5–11 mm long, divided to middle; tube ca. 2–4 mm long; lobes oblong, 3–7 mm long, 0.5–1 mm wide, eglandular, apex obtuse; stamens included, slightly shorter than corolla lobes; filaments adnate to lower part of corolla lobes, free portion ca. 2 mm long; anthers elliptic, dorsifixed, ca. 1–2 mm long; ovary ovoid, glabrous; style ca. 6 mm long. <bold><italic>Capsule</italic></bold> subglobose, ca. 2 mm in diameter.</p></tp:treatment-sec><tp:treatment-sec sec-type="Distribution and ecology"><title>Distribution and ecology.</title><p>Based on specimens deposited in KUN and PE, as well as our field surveys in Yunnan and adjacent regions, <italic><tp:taxon-name><tp:taxon-name-part taxon-name-part-type="genus" reg="Lysimachia">Lysimachia</tp:taxon-name-part> <tp:taxon-name-part taxon-name-part-type="species" reg="yulongensis">yulongensis</tp:taxon-name-part></tp:taxon-name></italic> is currently known only from the vicinity of Yulong Snow Mountain in Lijiang, Yunnan, China. To date, three populations have been recorded in this area. The species occurs in wet meadows along the margins of alpine lakes and streams (Fig. <xref ref-type="fig" rid="F1">1</xref>, Map <xref ref-type="fig" rid="F4">1</xref>).</p><fig id="F4" position="float" orientation="portrait"><object-id xmlns:xlink="http://www.w3.org/1999/xlink" content-type="doi" xlink:type="simple">10.3897/phytokeys.270.177773.map1</object-id><object-id xmlns:xlink="http://www.w3.org/1999/xlink" content-type="arpha" xlink:type="simple">40273D2F-0592-5A83-94FE-E980CB201B20</object-id><label>Map 1.</label><caption><p>Locations of the three populations of <italic><tp:taxon-name><tp:taxon-name-part taxon-name-part-type="genus" reg="Lysimachia">Lysimachia</tp:taxon-name-part> <tp:taxon-name-part taxon-name-part-type="species" reg="yulongensis">yulongensis</tp:taxon-name-part></tp:taxon-name></italic> in Yulong Snow Mountain, Lijiang, Yunnan.</p></caption><graphic xmlns:xlink="http://www.w3.org/1999/xlink" xlink:href="phytokeys-270-155_article-177773__-g004.jpg" id="oo_1525319.jpg" position="float" orientation="portrait" xlink:type="simple"><uri content-type="original_file" xlink:type="simple">https://binary.pensoft.net/fig/1525319</uri></graphic></fig></tp:treatment-sec><tp:treatment-sec sec-type="Phenology"><title>Phenology.</title><p>The species was observed flowering from June to August and fruiting from August to September.</p></tp:treatment-sec><tp:treatment-sec sec-type="Etymology"><title>Etymology.</title><p>The specific epithet of the new species is taken from the Chinese Pinyin ”Yulong”, the name of the mountain in north-western Yunnan, China, where the type specimen was collected (Map 1).</p></tp:treatment-sec><tp:treatment-sec sec-type="Vernacular name"><title>Vernacular name.</title><p>Chinese Mandarin: “yu long zhen zhu cai” (玉龙珍珠菜).</p></tp:treatment-sec><tp:treatment-sec sec-type="Provisional conservation status"><title>Provisional conservation status.</title><p>Endangered (EN B1ab(iii)). Repeated field surveys within the range of Yulong Snow Mountain and adjacent areas have revealed only three populations of <italic><tp:taxon-name><tp:taxon-name-part taxon-name-part-type="genus" reg="Lysimachia">L.</tp:taxon-name-part> <tp:taxon-name-part taxon-name-part-type="species" reg="yulongensis">yulongensis</tp:taxon-name-part></tp:taxon-name></italic>, totalling approximately 2000 mature individuals. Specimens deposited in herbaria (KUN, PE, E, NY, IBSC) further indicate that other collectors have recorded no additional populations during historical or recent fieldwork. All three known populations occur in wet meadows along alpine lakes and streams. These habitats are subject to significant anthropogenic pressure from livestock grazing and tourism development. Given these threats, the species requires urgent conservation attention and further field surveys are recommended to monitor its status.</p><p>According to our estimates, the extent of occurrence (<abbrev xmlns:xlink="http://www.w3.org/1999/xlink" xlink:title="extent of occurrence" xlink:type="simple">EOO</abbrev>) of this species is less than 1000 km<sup>2</sup>. Over the past nine years, field observations have indicated a continuous decline in the quality of its habitat, primarily due to tourism activities and grazing pressure. This ongoing degradation underscores the urgent need for conservation measures to safeguard both the species and its habitat. Based on current field data and the IUCN Red List Categories and Criteria (<xref ref-type="bibr" rid="B14">IUCN Standards and Petitions Committee 2024</xref>), we propose that this species be classified as Endangered (EN B1ab(iii)).</p></tp:treatment-sec><tp:treatment-sec sec-type="Additional specimens examined"><title>Additional specimens examined.</title><p>China • Yunnan Province, Lijiang, Yulong Mountain, Wenhai, the type location, 8 July 1962, Zhang Aoluo and Yu Shaowen, <italic>100524</italic> (KUN!), 20 June 2016 (fl.), ZhiKun WU <italic>ZKWu2016620</italic> (KUN!), 29 August 2022 (fr.) ZhiKun WU, <italic>ZKWu2022829</italic> (KUN!); China • Yunnan Province, Lijiang, Yulong Naxi Autonomous County, Lashi Town, Lashihai Wetland Park [<named-content xmlns:xlink="http://www.w3.org/1999/xlink" content-type="dwc:verbatimCoordinates" xlink:type="simple">26.844759°N, 100.132004°E</named-content>], 16 June 2021, Liu Ende, Zou Jiao, Wang Cunhua, Chen Zhijian, Shangguan Fazhi, <italic>BIO10474</italic> (KUN!); China • Yunnan Province, Lijiang, West Slope of Jade Dragon Snow Mountain [27°20'], July 1918, George Forrest <italic>16244</italic> (KUN!).</p></tp:treatment-sec><ref-list><ref id="B14"><mixed-citation xmlns:xlink="http://www.w3.org/1999/xlink" xlink:type="simple">IUCN Standards and Petitions Committee (2024) Guidelines for Using the IUCN Red List Categories and Criteria. Version 16. Prepared by the Standards and Petitions Committee. [Accessed on 20 August 2025]</mixed-citation></ref></ref-list></tp:taxon-treatment>
